# Supplementary material for: Effect of Pholiota nameko Polysaccharides Inhibiting Methylglyoxal-Induced Glycation Damage In Vitro
Source: Antioxidants (Basel). 2021 Oct 10;10(10):1589. doi: 10.3390/antiox10101589 (PMC8533542; doi:10.3390/antiox10101589)
Supplement: Supplementary file 1 [file antioxidants-10-01589-s001.zip]

Archive with 1 entries (1 files):
- antioxidants-1403752-Supplementary Materials.pdf
